# Supplementary material for: The three-dimensional genome organization of Drosophila melanogaster through data integration
Source: Genome Biol. 2017 Jul 31;18:145. doi: 10.1186/s13059-017-1264-5 (PMC5576134; doi:10.1186/s13059-017-1264-5)
Supplement: Supplementary file 2 — Three supplementary tables, each included as a separate tab. Table S1. Summary of the Pearson’s correlation between contact probability from structure models and Hi-C experiment. Table S2. Summary of chromosomal territory index (TI) for individual arms and pairs of homologous arms. Table S3. The sphere size of structural units of model. (XLS 131 kb) [file 13059_2017_1264_MOESM2_ESM.xls]

## Sheet: Table S1
Table S1. Summary of the Pearson’s correlation between contact probability from structure models and Hi-C experiment
			Genome-wide
	Element-wise		Average column-based
Hi-C	0.984128			0.9842
Hi-C + lamina-DamID	0.983891			0.984
			Intra-arm(Element-wise)
	2L	2R	3L	3R	4	X
Hi-C	0.98443	0.98546	0.98457	0.986388	0.997848	0.979015
Hi-C + lamina-DamID	0.984416	0.985174	0.983989	0.985941	0.998116	0.979535
			Inter-arm/Inter-chr (Element-wise)
	2L	2R	3L	3R	4	X
Hi-C	0.223576	0.223709	0.181196	0.166239	0.387129	0.156399
Hi-C + lamina-DamID	0.204307	0.205581	0.159248	0.147455	0.382229	0.117598

## Sheet: Table S2
Table S2. Summary of chromosomal territory index (TI) for individual arms and pairs of homologous arms.
TI for individual arms	2L	2R	3L	3R	4	X
Hi-C	0.6286	0.6397	0.5998	0.6004	1	0.6609
Hi-C + lamina-DamID	0.6446	0.6509	0.6181	0.6155	1	0.6712
TI of pair of homologous arms	2L	2R	3L	3R	4	X
Hi-C	0.9532	0.9743	0.9309	0.9586	1	0.9733
Hi-C + lamina-DamID	0.9718	0.9848	0.9556	0.9754	1	0.9843

## Sheet: Table S3
Table S3. The sphere size of structural units of model
DomainID	Chr	StartLoc	EndLoc	Radius(nm)	EpiClass
1	2L	67150	156849	71.8	Active
2	2L	156850	250149	72.75	Null
3	2L	250150	295749	57.31	Active
4	2L	295750	421449	80.35	HP1_centromeric
5	2L	421450	472049	59.33	HP1_centromeric
6	2L	472050	488649	40.92	Active
7	2L	488650	542149	60.44	PcG
8	2L	542150	809749	103.37	PcG
9	2L	809750	821449	36.41	Active
10	2L	821450	852449	50.39	Active
11	2L	852450	870849	42.35	Active
12	2L	870850	1078849	95.04	Null
13	2L	1078850	1107549	49.11	Active
14	2L	1107550	1185449	68.51	Active
15	2L	1185450	1615649	121.09	Null
16	2L	1615650	1728649	77.55	Active
17	2L	1728650	1884549	86.33	Null
18	2L	1884550	1973149	71.51	PcG
19	2L	1973150	1988549	39.91	Active
20	2L	1988550	2037049	58.5	Null
21	2L	2037050	2130349	72.75	Null
22	2L	2130350	2193449	63.86	Active
23	2L	2193450	2216049	45.35	Null
24	2L	2216050	2236449	43.83	Active
25	2L	2236450	2361649	80.25	Null
26	2L	2361650	2375949	38.93	Active
27	2L	2375950	2567449	92.46	PcG
28	2L	2567450	2592349	46.84	Active
29	2L	2592350	2740149	84.81	Null
30	2L	2740150	2769349	49.39	Active
31	2L	2769350	2856849	71.21	Null
32	2L	2856850	2885149	48.88	Active
33	2L	2885150	3173049	105.92	Active
34	2L	3173050	3303649	81.38	Null
35	2L	3303650	3355549	59.83	Null
36	2L	3355550	3371549	40.42	Null
37	2L	3371550	3448749	68.3	Null
38	2L	3448750	3467449	42.58	Active
39	2L	3467450	3479549	36.82	Active
40	2L	3479550	3530349	59.41	Null
41	2L	3530350	3632749	75.05	PcG
42	2L	3632750	3657549	46.78	Null
43	2L	3657550	3812649	86.18	PcG
44	2L	3812650	4183449	115.24	Null
45	2L	4183450	4197949	39.11	Null
46	2L	4197950	4227949	49.84	Active
47	2L	4227950	4333549	75.82	Null
48	2L	4333550	4440549	76.15	Null
49	2L	4440550	4460349	43.39	Active
50	2L	4460350	4793449	111.19	Null
51	2L	4793450	4811949	42.42	PcG
52	2L	4811950	4849149	53.55	Active
53	2L	4849150	4973049	79.97	Active
54	2L	4973050	5010349	53.59	Active
55	2L	5010350	5054349	56.63	Active
56	2L	5054350	5100249	57.43	Active
57	2L	5100250	5270649	88.93	Null
58	2L	5270650	5325149	60.82	Active
59	2L	5325150	5516149	92.38	PcG
60	2L	5516150	5543049	48.06	Active
61	2L	5543050	5800249	102.01	Null
62	2L	5800250	5906949	76.08	Null
63	2L	5906950	5944649	53.79	PcG
64	2L	5944650	5981749	53.5	Active
65	2L	5981750	6047349	64.69	Active
66	2L	6047350	6071049	46.08	Active
67	2L	6071050	6099149	48.77	Active
68	2L	6099150	6323049	97.4	Null
69	2L	6323050	6357749	52.32	Active
70	2L	6357750	6425249	65.31	Null
71	2L	6425250	6480449	61.08	Active
72	2L	6480450	6497649	41.41	Active
73	2L	6497650	6526649	49.28	Null
74	2L	6526650	6557449	50.28	PcG
75	2L	6557450	6612149	60.89	Null
76	2L	6612150	6683049	66.39	Active
77	2L	6683050	6718349	52.62	PcG
78	2L	6718350	6796849	68.68	Null
79	2L	6796850	6852049	61.08	PcG
80	2L	6852050	6919849	65.41	Active
81	2L	6919850	6948649	49.17	Active
82	2L	6948650	6971349	45.42	Active
83	2L	6971350	7026949	61.22	Null
84	2L	7026950	7042349	39.91	Active
85	2L	7042350	7065849	45.95	Active
86	2L	7065850	7180149	77.85	Null
87	2L	7180150	7202649	45.28	Null
88	2L	7202650	7222349	43.32	Active
89	2L	7222350	7258449	53.01	Null
90	2L	7258450	7435549	90.08	PcG
91	2L	7435550	7494949	62.59	Null
92	2L	7494950	7534949	54.86	Null
93	2L	7534950	7640049	75.7	Null
94	2L	7640050	7782249	83.73	Null
95	2L	7782250	7808149	47.46	Active
96	2L	7808150	7828749	43.97	Active
97	2L	7828750	8009349	90.67	Null
98	2L	8009350	8030249	44.18	Null
99	2L	8030250	8042449	36.93	Active
100	2L	8042450	8083349	55.27	Active
101	2L	8083350	8158649	67.74	Null
102	2L	8158650	8197849	54.49	Active
103	2L	8197850	8301949	75.46	Null
104	2L	8301950	8325049	45.68	Active
105	2L	8325050	8363549	54.16	Null
106	2L	8363550	8383949	43.83	Active
107	2L	8383950	8534649	85.36	Active
108	2L	8534650	8685849	85.46	Null
109	2L	8685850	8741549	61.26	Null
110	2L	8741550	9122049	116.24	PcG
111	2L	9122050	9167249	57.14	Null
112	2L	9167250	9253349	70.83	Null
113	2L	9253350	9493649	99.73	Null
114	2L	9493650	9521349	48.53	Null
115	2L	9521350	9567649	57.6	Null
116	2L	9567650	9614649	57.89	PcG
117	2L	9614650	9700049	70.64	Null
118	2L	9700050	9758549	62.27	Null
119	2L	9758550	9792549	51.97	Active
120	2L	9792550	9886349	72.88	Null
121	2L	9886350	9906249	43.47	Active
122	2L	9906250	9919049	37.52	Active
123	2L	9919050	9968449	58.86	Active
124	2L	9968450	10010049	55.58	Active
125	2L	10010050	10055349	57.18	Null
126	2L	10055350	10200649	84.33	Null
127	2L	10200650	10334649	82.08	Active
128	2L	10334650	10386949	59.99	Active
129	2L	10386950	10438349	59.64	Active
130	2L	10438350	10479249	55.27	Null
131	2L	10479250	10518549	54.54	Active
132	2L	10518550	10725649	94.9	Null
133	2L	10725650	10770449	56.97	Active
134	2L	10770450	10966549	93.19	Null
135	2L	10966550	11010549	56.63	Active
136	2L	11010550	11131249	79.27	Active
137	2L	11131250	11269149	82.87	Null
138	2L	11269150	11517149	100.78	PcG
139	2L	11517150	11808249	106.31	Null
140	2L	11808250	11998849	92.31	Null
141	2L	11998850	12094749	73.42	PcG
142	2L	12094750	12110549	40.25	Active
143	2L	12110550	12424949	109.07	Null
144	2L	12424950	12455649	50.23	Active
145	2L	12455650	12520249	64.36	Null
146	2L	12520250	12548249	48.71	Null
147	2L	12548250	12720549	89.26	PcG
148	2L	12720550	12974649	101.6	Null
149	2L	12974650	12998849	46.4	Null
150	2L	12998850	13021549	45.42	Active
151	2L	13021550	13164949	83.96	Null
152	2L	13164950	13204149	54.49	Active
153	2L	13204150	13221949	41.88	Active
154	2L	13221950	13366249	84.14	Null
155	2L	13366250	13394949	49.11	Active
156	2L	13394950	13768849	115.56	Null
157	2L	13768850	13837949	65.82	Active
158	2L	13837950	13905349	65.28	Null
159	2L	13905350	14362249	123.55	Null
160	2L	14362250	14706049	112.37	Null
161	2L	14706050	14963349	102.02	Null
162	2L	14963350	15007549	56.71	Null
163	2L	15007550	15059649	59.91	Active
164	2L	15059650	15272549	95.78	Null
165	2L	15272550	15499549	97.85	PcG
166	2L	15499550	15749249	101.01	Null
167	2L	15749250	15768949	43.32	Active
168	2L	15768950	16037449	103.48	Null
169	2L	16037450	16254449	96.39	Null
170	2L	16254450	16287349	51.4	Null
171	2L	16287350	16311149	46.14	Active
172	2L	16311150	16327249	40.5	Active
173	2L	16327250	16357349	49.9	Active
174	2L	16357350	16487149	81.22	PcG
175	2L	16487150	16543049	61.33	Null
176	2L	16543050	16656949	77.76	Null
177	2L	16656950	16679549	45.35	Active
178	2L	16679550	16720949	55.49	Null
179	2L	16720950	16743749	45.48	Active
180	2L	16743750	16852549	76.58	Null
181	2L	16852550	16887749	52.57	Null
182	2L	16887750	17360849	124.99	Null
183	2L	17360850	17384249	45.88	Null
184	2L	17384250	17962449	133.63	Null
185	2L	17962450	18118949	86.44	Null
186	2L	18118950	18159149	54.95	Active
187	2L	18159150	18442149	105.31	Null
188	2L	18442150	18588749	84.58	Null
189	2L	18588750	18613149	46.52	Active
190	2L	18613150	18707149	72.93	Active
191	2L	18707150	18839549	81.76	PcG
192	2L	18839550	18858949	43.1	Null
193	2L	18858950	18943949	70.53	PcG
194	2L	18943950	19009249	64.59	Active
195	2L	19009250	19053849	56.89	Active
196	2L	19053850	19133849	69.12	PcG
197	2L	19133850	19189449	61.22	Active
198	2L	19189450	19396849	94.95	PcG
199	2L	19396850	19427549	50.23	Null
200	2L	19427550	19453949	47.76	Active
201	2L	19453950	19575749	79.51	Active
202	2L	19575750	19588249	37.23	Active
203	2L	19588250	19793449	94.61	Null
204	2L	19793450	19809849	40.75	Null
205	2L	19809850	19887749	68.51	Null
206	2L	19887750	20066149	90.3	Null
207	2L	20066150	20098649	51.19	Active
208	2L	20098650	20341449	100.07	Null
209	2L	20341450	20465149	79.92	Null
210	2L	20465150	20759249	106.67	Null
211	2L	20759250	20923049	87.77	PcG
212	2L	20923050	21052449	81.13	Null
213	2L	21052450	21179349	80.61	Active
214	2L	21179350	21220549	55.4	Null
215	2L	21220550	21236349	40.25	Active
216	2L	21236350	21310649	67.44	HP1_centromeric
217	2L	21310650	21657249	112.68	HP1_centromeric
218	2L	21657250	21684449	48.24	Active
219	2L	21684450	21759149	67.56	HP1_centromeric
220	2L	21759150	21899749	83.41	HP1_centromeric
221	2L	21899750	22119649	96.82	HP1_centromeric
222	2L	22119650	22168549	58.66	HP1_centromeric
223	2L	22168550	22239349	66.36	HP1_centromeric
224	2L	22239350	22277249	53.88	HP1_centromeric
225	2L	22277250	22494049	96.36	HP1_centromeric
226	2R	726750	928249	94.04	HP1_centromeric
227	2R	928250	977849	58.94	HP1_centromeric
228	2R	977850	1138249	87.15	HP1_centromeric
229	2R	1138250	1551949	119.52	HP1_centromeric
230	2R	1551950	1588749	53.35	HP1_centromeric
231	2R	1588750	1641949	60.33	PcG
232	2R	1641950	1868149	97.74	HP1_centromeric
233	2R	1904150	1975049	66.39	Active
234	2R	1975050	2500749	129.46	HP1_centromeric
235	2R	2500750	2520149	43.1	Active
236	2R	2520150	2558049	53.88	Active
237	2R	2558050	2646549	71.48	Active
238	2R	2646550	2696949	59.25	Null
239	2R	2696950	2900549	94.37	Null
240	2R	2900550	2957449	61.7	Active
241	2R	2957450	3271649	109.05	Null
242	2R	3271650	3427049	86.24	PcG
243	2R	3427050	3478649	59.72	Active
244	2R	3478650	3618049	83.17	Active
245	2R	3618050	3672649	60.85	Active
246	2R	3672650	3715249	56.02	Active
247	2R	3715250	3804049	71.56	Null
248	2R	3804050	3827649	46.01	Active
249	2R	3827650	3844049	40.75	Null
250	2R	3844050	3877249	51.55	Active
251	2R	3877250	3902649	47.15	PcG
252	2R	3902650	3955049	60.03	PcG
253	2R	3955050	4044249	71.67	Active
254	2R	4044250	4062349	42.12	Active
255	2R	4062350	4487249	120.59	Null
256	2R	4487250	4520149	51.4	Active
257	2R	4520150	4553349	51.55	PcG
258	2R	4553350	4621349	65.47	Active
259	2R	4621350	4779049	86.66	Null
260	2R	4779050	4836449	61.88	Active
261	2R	4836450	4982849	84.54	Null
262	2R	4982850	5025449	56.02	Active
263	2R	5025450	5078349	60.22	Active
264	2R	5078350	5287949	95.28	PcG
265	2R	5287950	5313349	47.15	Active
266	2R	5313350	5332849	43.17	Active
267	2R	5332850	5429149	73.52	Null
268	2R	5429150	5480449	59.6	Active
269	2R	5480450	5580949	74.58	Null
270	2R	5580950	5708249	80.69	Null
271	2R	5708250	5751849	56.46	Active
272	2R	5751850	5844149	72.49	Active
273	2R	5844150	5913049	65.76	PcG
274	2R	5913050	5935649	45.35	Active
275	2R	5935650	5986749	59.52	Active
276	2R	5986750	6010949	46.4	Active
277	2R	6010950	6315649	107.94	Null
278	2R	6315650	6365549	59.05	Active
279	2R	6365550	6446649	69.43	Null
280	2R	6446650	6696549	101.04	Null
281	2R	6696550	6762049	64.66	Active
282	2R	6762050	6788049	47.52	Active
283	2R	6788050	7020249	98.59	Null
284	2R	7020250	7056749	53.21	Null
285	2R	7056750	7111049	60.74	Null
286	2R	7111050	7166549	61.19	Null
287	2R	7166550	7194849	48.88	Active
288	2R	7194850	7242949	58.34	Null
289	2R	7242950	7338949	73.45	Null
290	2R	7338950	7505049	88.18	PcG
291	2R	7505050	7538049	51.45	Active
292	2R	7538050	7877149	111.86	Null
293	2R	7877150	7931949	60.93	Active
294	2R	7931950	8026549	73.09	Null
295	2R	8026550	8088449	63.45	Active
296	2R	8088450	8207049	78.81	Null
297	2R	8207050	8225549	42.42	Active
298	2R	8225550	8313649	71.38	Null
299	2R	8313650	8324749	35.78	Active
300	2R	8324750	8340049	39.82	Null
301	2R	8340050	8396249	61.44	Active
302	2R	8396250	8500949	75.6	Active
303	2R	8500950	8523349	45.22	Active
304	2R	8523350	8644149	79.3	Null
305	2R	8644150	8756049	77.3	Null
306	2R	8756050	8802749	57.76	PcG
307	2R	8802750	8931949	81.09	PcG
308	2R	8931950	9019949	71.35	Null
309	2R	9019950	9056749	53.35	Active
310	2R	9056750	9085449	49.11	Null
311	2R	9085450	9128749	56.33	Active
312	2R	9128750	9318949	92.25	Null
313	2R	9318950	9338649	43.32	Active
314	2R	9338650	9370049	50.61	Null
315	2R	9370050	9395249	47.03	Active
316	2R	9395250	9443849	58.54	Active
317	2R	9443850	9463849	43.54	Null
318	2R	9463850	9479249	39.91	Null
319	2R	9479250	9710549	98.47	Null
320	2R	9710550	9748549	53.93	Active
321	2R	9748550	9828249	69.03	Null
322	2R	9828250	9850049	44.81	Active
323	2R	9850050	9879049	49.28	Active
324	2R	9879050	10033449	86.05	Null
325	2R	10033450	10061849	48.94	Active
326	2R	10061850	10104549	56.07	PcG
327	2R	10104550	10158549	60.63	Active
328	2R	10158550	10191449	51.4	Null
329	2R	10191450	10247349	61.33	Null
330	2R	10247350	10367449	79.14	PcG
331	2R	10367450	10511549	84.1	Active
332	2R	10511550	10656849	84.33	Null
333	2R	10656850	10741749	70.5	PcG
334	2R	10741750	10758249	40.84	Active
335	2R	10758250	10848949	72.07	Null
336	2R	10848950	10881249	51.08	Active
337	2R	10881250	10997549	78.3	Null
338	2R	10997550	11033449	52.92	Null
339	2R	11033450	11087249	60.55	Null
340	2R	11087250	11196949	76.79	Null
341	2R	11196950	11236249	54.54	PcG
342	2R	11236250	11268449	51.03	Active
343	2R	11268450	11398949	81.36	Null
344	2R	11398950	11419349	43.83	Active
345	2R	11419350	11461249	55.71	Active
346	2R	11461250	11707449	100.54	Null
347	2R	11707450	11736449	49.28	PcG
348	2R	11736450	11820949	70.39	Null
349	2R	11820950	11984449	87.71	Active
350	2R	11984450	12026249	55.67	Active
351	2R	12026250	12067749	55.54	Active
352	2R	12067750	12091749	46.27	Active
353	2R	12091750	12107949	40.59	Null
354	2R	12107950	12224649	78.39	Active
355	2R	12224650	12235649	35.67	Active
356	2R	12235650	12458349	97.23	Null
357	2R	12458350	12738149	104.92	Null
358	2R	12738150	12756949	42.65	Active
359	2R	12756950	12891949	82.29	Null
360	2R	12891950	12986249	73.01	Active
361	2R	12986250	13281149	106.77	Null
362	2R	13281150	13346249	64.53	Active
363	2R	13346250	13480349	82.1	Active
364	2R	13480350	13551949	66.61	Null
365	2R	13551950	13587049	52.52	Active
366	2R	13587050	13682149	73.22	Active
367	2R	13682150	13737049	60.96	PcG
368	2R	13737050	13758949	44.88	Active
369	2R	13758950	14013949	101.72	Null
370	2R	14013950	14072049	62.13	Active
371	2R	14072050	14285249	95.83	Null
372	2R	14285250	14299849	39.2	Active
373	2R	14299850	14332749	51.4	Active
374	2R	14332750	14440249	76.27	Null
375	2R	14440250	14499849	62.66	Null
376	2R	14499850	14526649	48	Active
377	2R	14526650	14547049	43.83	Null
378	2R	14547050	14575749	49.11	Null
379	2R	14575750	14600149	46.52	Active
380	2R	14600150	14707049	76.13	Null
381	2R	14707050	14746149	54.44	Active
382	2R	14746150	15009249	102.79	Null
383	2R	15009250	15030449	44.39	Active
384	2R	15030450	15066949	53.21	Null
385	2R	15066950	15116249	58.82	Null
386	2R	15116250	15339649	97.33	Active
387	2R	15339650	15392049	60.03	Active
388	2R	15392050	15614049	97.13	Null
389	2R	15614050	16437349	150.34	Null
390	2R	16437350	16560449	79.8	Active
391	2R	16560450	16770549	95.36	Null
392	2R	16770550	16863449	72.65	PcG
393	2R	16863450	16883949	43.9	PcG
394	2R	16883950	16912949	49.28	Active
395	2R	16912950	16944649	50.77	Null
396	2R	16944650	16962649	42.04	Active
397	2R	16962650	17031449	65.73	Active
398	2R	17031450	17047149	40.17	Active
399	2R	17047150	17139749	72.57	Active
400	2R	17139750	17181549	55.67	Null
401	2R	17181550	17269449	71.32	Active
402	2R	17269450	17367749	74.03	Null
403	2R	17367750	17408649	55.27	Active
404	2R	17408650	17500549	72.39	Null
405	2R	17500550	17575849	67.74	Active
406	2R	17575850	17611249	52.67	Active
407	2R	17611250	17948749	111.68	Null
408	2R	17948750	17966849	42.12	Active
409	2R	17966850	18184549	96.5	PcG
410	2R	18184550	18204549	43.54	Null
411	2R	18204550	18261749	61.8	Null
412	2R	18261750	18298549	53.35	Active
413	2R	18298550	18316049	41.64	Active
414	2R	18316050	18449849	82.04	Null
415	2R	18449850	18483849	51.97	Null
416	2R	18483850	18530749	57.85	Active
417	2R	18530750	18558149	48.36	Active
418	2R	18558150	18587649	49.56	Active
419	2R	18587650	18684949	73.78	Null
420	2R	18684950	18695249	34.9	Active
421	2R	18695250	18825349	81.28	PcG
422	2R	18825350	18966849	83.59	PcG
423	2R	18966850	19241949	104.32	Null
424	2R	19241950	19440449	93.57	Active
425	2R	19440450	19453249	37.52	Active
426	2R	19453250	19505149	59.83	Null
427	2R	19505150	19542149	53.45	PcG
428	2R	19542150	19598549	61.52	Active
429	2R	19598550	19636449	53.88	Null
430	2R	19636450	19731249	73.14	Null
431	2R	19731250	19916349	91.42	Active
432	2R	19916350	19956749	55.04	Active
433	2R	19956750	20026049	65.89	Active
434	2R	20026050	20223949	93.48	Active
435	2R	20223950	20446649	97.23	PcG
436	2R	20446650	20556049	76.72	Active
437	2R	20556050	20631149	67.68	Null
438	2R	20631150	20826449	93.07	PcG
439	3L	40150	131049	72.12	HP1_centromeric
440	3L	131050	145249	38.84	HP1_centromeric
441	3L	145250	175649	50.06	Active
442	3L	175650	264549	71.59	Active
443	3L	264550	326149	63.35	Active
444	3L	326150	441249	78.03	PcG
445	3L	441250	541549	74.53	Null
446	3L	541550	604949	63.96	Null
447	3L	604950	650549	57.31	Active
448	3L	650550	834549	91.24	Active
449	3L	834550	1296549	124	Null
450	3L	1296550	1332849	53.11	Active
451	3L	1332850	1351249	42.35	Active
452	3L	1351250	1488849	82.81	PcG
453	3L	1488850	1574549	70.72	Active
454	3L	1574550	1668949	73.04	Active
455	3L	1668950	1856249	91.78	Active
456	3L	1856250	1883149	48.06	Active
457	3L	1883150	1971249	71.38	PcG
458	3L	1971250	2376049	118.66	Null
459	3L	2376050	2466449	71.99	Null
460	3L	2466450	2554849	71.46	Null
461	3L	2554850	2587049	51.03	Null
462	3L	2587050	2635049	58.3	Active
463	3L	2635050	2766049	81.47	Null
464	3L	2766050	2851649	70.69	Active
465	3L	2851650	3035549	91.22	Null
466	3L	3035550	3091449	61.33	Active
467	3L	3091450	3144649	60.33	Null
468	3L	3144650	3224349	69.03	Active
469	3L	3224350	3239949	40.08	Active
470	3L	3239950	3304049	64.2	Null
471	3L	3304050	3376849	66.98	Active
472	3L	3376850	3516149	83.15	Null
473	3L	3516150	3617549	74.8	Null
474	3L	3617550	3764149	84.58	Null
475	3L	3764150	3896149	81.67	PcG
476	3L	3896150	4102549	94.8	Null
477	3L	4102550	4138449	52.92	Active
478	3L	4138450	4240549	74.97	PcG
479	3L	4240550	4260249	43.32	Active
480	3L	4260250	4313849	60.48	Active
481	3L	4313850	4365549	59.76	Null
482	3L	4365550	4405249	54.72	Null
483	3L	4405250	4625149	96.82	Null
484	3L	4625150	4838949	95.92	Null
485	3L	4838950	5127149	105.96	Null
486	3L	5127150	5362149	98.99	Null
487	3L	5362150	5503649	83.59	Null
488	3L	5503650	5557649	60.63	Null
489	3L	5557650	5601049	56.37	Active
490	3L	5601050	5744949	84.06	Null
491	3L	5744950	5805049	62.83	Active
492	3L	5805050	5863149	62.13	PcG
493	3L	5863150	6490049	137.29	Null
494	3L	6490050	6541549	59.68	Null
495	3L	6541550	6751349	95.31	Null
496	3L	6751350	6937149	91.53	PcG
497	3L	6937150	6973149	52.96	Active
498	3L	6973150	6989549	40.75	PcG
499	3L	6989550	7085349	73.4	Null
500	3L	7085350	7149149	64.1	Null
501	3L	7149150	7230049	69.38	Null
502	3L	7230050	7243549	38.19	Active
503	3L	7243550	7316449	67.01	Null
504	3L	7316450	7372849	61.52	Active
505	3L	7372850	7807849	121.54	Null
506	3L	7807850	7862149	60.74	Null
507	3L	7862150	7904649	55.98	Null
508	3L	7904650	7928549	46.2	Active
509	3L	7928550	7969149	55.13	PcG
510	3L	7969150	8170349	93.99	Null
511	3L	8170350	8192549	45.08	Active
512	3L	8192550	8291249	74.13	Null
513	3L	8291250	8309149	41.96	Active
514	3L	8309150	8332449	45.81	Null
515	3L	8332450	8353849	44.53	Active
516	3L	8353850	8399249	57.22	Null
517	3L	8399250	8418549	43.03	Active
518	3L	8418550	8570449	85.59	Active
519	3L	8570450	8595049	46.65	Null
520	3L	8595050	8710449	78.1	PcG
521	3L	8710450	8946449	99.13	Null
522	3L	8946450	8991849	57.22	Active
523	3L	8991850	9041649	59.02	PcG
524	3L	9041650	9130449	71.56	Null
525	3L	9130450	9326549	93.19	Null
526	3L	9326550	9353349	48	Null
527	3L	9353350	9395349	55.76	Active
528	3L	9395350	9420849	47.21	Active
529	3L	9420850	9481649	63.07	Active
530	3L	9481650	9503549	44.88	Null
531	3L	9503550	9689549	91.56	Null
532	3L	9689550	9721749	51.03	Active
533	3L	9721750	9753049	50.55	Active
534	3L	9753050	9830849	68.48	Null
535	3L	9830850	9849049	42.19	Active
536	3L	9849050	9895749	57.76	Active
537	3L	9895750	10219149	110.1	Null
538	3L	10219150	10623449	118.61	Null
539	3L	10623450	10654649	50.5	Active
540	3L	10654650	10691149	53.21	Active
541	3L	10691150	10859749	88.62	Null
542	3L	10859750	10893049	51.61	Active
543	3L	10893050	11113049	96.83	PcG
544	3L	11113050	11204449	72.26	Active
545	3L	11204450	11239749	52.62	Null
546	3L	11239750	11424349	91.33	Null
547	3L	11424350	11483549	62.52	Null
548	3L	11483550	11555149	66.61	Null
549	3L	11555150	11603349	58.38	Null
550	3L	11603350	11623849	43.9	HP1_centromeric
551	3L	11623850	11677049	60.33	Null
552	3L	11677050	11703049	47.52	Active
553	3L	11703050	11764849	63.42	Null
554	3L	11764850	11828149	63.93	Active
555	3L	11828150	11996349	88.55	Null
556	3L	11996350	12110449	77.8	Null
557	3L	12110450	12263949	85.89	Active
558	3L	12263950	12408949	84.27	PcG
559	3L	12408950	12462149	60.33	PcG
560	3L	12462150	12528849	65.05	Active
561	3L	12528850	12726749	93.48	PcG
562	3L	12726750	12797949	66.48	Null
563	3L	12797950	12828049	49.9	Active
564	3L	12828050	12998349	88.91	Null
565	3L	12998350	13014649	40.67	Active
566	3L	13014650	13037949	45.81	Active
567	3L	13037950	13382549	112.46	Null
568	3L	13382550	13479649	73.73	PcG
569	3L	13479650	13995649	128.66	Null
570	3L	13995650	14045749	59.13	Active
571	3L	14045750	14183649	82.87	PcG
572	3L	14183650	14204649	44.25	Null
573	3L	14204650	14531249	110.47	Null
574	3L	14531250	14555149	46.2	Active
575	3L	14555150	14622249	65.18	PcG
576	3L	14622250	14666149	56.59	Null
577	3L	14666150	14753949	71.29	Null
578	3L	14753950	14798349	56.8	Active
579	3L	14798350	14974549	89.93	Null
580	3L	14974550	15007149	51.24	Active
581	3L	15007150	15087249	69.15	PcG
582	3L	15087250	15135849	58.54	Active
583	3L	15135850	15155849	43.54	Active
584	3L	15155850	15490249	111.34	Null
585	3L	15490250	15516749	47.82	Active
586	3L	15516750	15549049	51.08	Null
587	3L	15549050	15582549	51.71	Active
588	3L	15582550	15801049	96.61	Null
589	3L	15801050	15830549	49.56	Active
590	3L	15830550	15947449	78.43	Null
591	3L	15947450	16005349	62.06	Active
592	3L	16005350	16030949	47.28	PcG
593	3L	16030950	16044549	38.29	Active
594	3L	16044550	16122849	68.62	Active
595	3L	16122850	16372449	101	Null
596	3L	16372450	16405549	51.5	Active
597	3L	16405550	16488949	70.08	Null
598	3L	16488950	16567749	68.77	Null
599	3L	16567750	16609049	55.45	Active
600	3L	16609050	16641549	51.19	Null
601	3L	16641550	16705849	64.26	Null
602	3L	16705850	16800949	73.22	Null
603	3L	16800950	16834549	51.76	Null
604	3L	16834550	16859349	46.78	Active
605	3L	16859350	16947149	71.29	Null
606	3L	16947150	17008249	63.18	Active
607	3L	17008250	17048649	55.04	Active
608	3L	17048650	17427849	116.1	Null
609	3L	17427850	17468649	55.22	Null
610	3L	17468650	17551949	70.05	Active
611	3L	17551950	17590349	54.12	Null
612	3L	17590350	17614049	46.08	Null
613	3L	17614050	17837449	97.33	Null
614	3L	17837450	17904249	65.09	Active
615	3L	17904250	18015849	77.23	Null
616	3L	18015850	18105749	71.86	Null
617	3L	18105750	18454949	112.96	PcG
618	3L	18454950	18614849	87.06	Null
619	3L	18614850	18660449	57.31	Null
620	3L	18660450	18677249	41.08	Active
621	3L	18677250	18739949	63.73	Null
622	3L	18739950	18814649	67.56	Null
623	3L	18814650	18841249	47.88	Null
624	3L	18841250	18862449	44.39	PcG
625	3L	18862450	18891849	49.51	Null
626	3L	18891850	18988949	73.73	Null
627	3L	18988950	19056549	65.34	Null
628	3L	19056550	19087549	50.39	Active
629	3L	19087550	19244849	86.59	Null
630	3L	19244850	19256949	36.82	Active
631	3L	19256950	19578449	109.89	Null
632	3L	19578450	19637549	62.48	Active
633	3L	19637550	19679749	55.85	PcG
634	3L	19679750	19785649	75.89	Null
635	3L	19785650	19889649	75.43	Active
636	3L	19889650	19902349	37.42	HP1_centromeric
637	3L	19902350	19921949	43.25	Active
638	3L	19921950	19999449	68.39	Null
639	3L	19999450	20023449	46.27	HP1_centromeric
640	3L	20023450	20337949	109.08	Null
641	3L	20337950	20466849	81.03	Active
642	3L	20466850	20511749	57.01	Active
643	3L	20511750	20534649	45.55	Active
644	3L	20534650	20761849	97.88	PcG
645	3L	20761850	20779349	41.64	Active
646	3L	20779350	21022049	100.06	Null
647	3L	21022050	21169649	84.77	Null
648	3L	21169650	21274749	75.7	Null
649	3L	21274750	21438749	87.8	Null
650	3L	21438750	21478549	54.77	PcG
651	3L	21478550	21547649	65.82	Active
652	3L	21547650	21816549	103.54	PcG
653	3L	21816550	21835349	42.65	Active
654	3L	21835350	21948849	77.66	Null
655	3L	21948850	22070049	79.38	Null
656	3L	22070050	22708049	138.09	HP1_centromeric
657	3L	22708050	22857349	85.1	Active
658	3L	22857350	23347949	126.51	HP1_centromeric
659	3L	23347950	23788649	122.07	HP1_centromeric
660	3R	47050	163149	78.25	Active
661	3R	163150	205549	55.93	PcG
662	3R	205550	228949	45.88	Active
663	3R	228950	305349	68.06	Active
664	3R	305350	484449	90.42	Null
665	3R	484450	647449	87.62	Null
666	3R	647450	732949	70.67	PcG
667	3R	732950	777149	56.71	HP1_centromeric
668	3R	777150	795749	42.5	Null
669	3R	795750	952349	86.46	Null
670	3R	952350	1043349	72.15	Null
671	3R	1043350	1089449	57.52	Active
672	3R	1089450	1123949	52.22	Null
673	3R	1123950	1179549	61.22	Null
674	3R	1179550	1194249	39.29	Active
675	3R	1194250	1292049	73.9	Active
676	3R	1292050	1374249	69.75	Active
677	3R	1374250	1417949	56.5	Active
678	3R	1417950	1495849	68.51	Active
679	3R	1495850	1512449	40.92	Active
680	3R	1512450	1558749	57.6	Null
681	3R	1558750	1583449	46.71	Active
682	3R	1583450	1604849	44.53	Null
683	3R	1604850	1649149	56.76	Active
684	3R	1649150	1688549	54.58	Active
685	3R	1688550	2176749	126.31	Null
686	3R	2176750	2231349	60.85	Active
687	3R	2231350	2283449	59.91	Null
688	3R	2283450	2486549	94.29	Null
689	3R	2486550	2586049	74.33	PcG
690	3R	2586050	2737649	85.53	PcG
691	3R	2737650	2911249	89.48	PcG
692	3R	2911250	2951749	55.09	Active
693	3R	2951750	3013749	63.49	Active
694	3R	3013750	3370249	113.74	Null
695	3R	3370250	3636349	103.17	Null
696	3R	3636350	3711949	67.83	Null
697	3R	3711950	3800049	71.38	PcG
698	3R	3800050	3826249	47.64	Null
699	3R	3826250	3860949	52.32	Active
700	3R	3860950	3929049	65.5	Null
701	3R	3929050	3953549	46.59	Active
702	3R	3953550	4058749	75.72	PcG
703	3R	4058750	4142149	70.08	PcG
704	3R	4142150	4165949	46.14	PcG
705	3R	4165950	4186949	44.25	Active
706	3R	4186950	4467149	104.97	Null
707	3R	4467150	4494049	48.06	Active
708	3R	4494050	4541549	58.09	PcG
709	3R	4541550	4626149	70.42	Null
710	3R	4626150	4647149	44.25	Active
711	3R	4647150	4805849	86.85	Null
712	3R	4805850	4830049	46.4	Active
713	3R	4830050	4844149	38.75	Active
714	3R	4844150	4875649	50.66	Active
715	3R	4875650	4894049	42.35	Active
716	3R	4894050	5062649	88.62	Null
717	3R	5062650	5159949	73.78	Active
718	3R	5159950	5226449	64.99	Null
719	3R	5226450	5323949	73.83	Active
720	3R	5323950	5341749	41.88	Active
721	3R	5341750	5376449	52.32	Active
722	3R	5376450	5399349	45.55	Active
723	3R	5399350	5417549	42.19	Active
724	3R	5417550	5457649	54.9	Active
725	3R	5457650	5504849	57.97	Null
726	3R	5504850	5530849	47.52	Null
727	3R	5530850	5588849	62.09	Active
728	3R	5588850	5604949	40.5	Active
729	3R	5604950	5636249	50.55	Active
730	3R	5636250	5695049	62.38	Null
731	3R	5695050	5869049	89.55	Null
732	3R	5869050	5927949	62.41	Active
733	3R	5927950	5960849	51.4	Null
734	3R	5960850	6091149	81.32	Null
735	3R	6091150	6242349	85.46	Null
736	3R	6242350	6500049	102.08	PcG
737	3R	6500050	6676749	90.01	Null
738	3R	6676750	6695549	42.65	Active
739	3R	6695550	6719449	46.2	Active
740	3R	6719450	7024549	107.99	Null
741	3R	7024550	7037049	37.23	Active
742	3R	7037050	7070149	51.5	Active
743	3R	7070150	7384049	109.02	PcG
744	3R	7384050	7445549	63.32	Active
745	3R	7445550	7519749	67.4	Active
746	3R	7519750	7589149	65.92	Null
747	3R	7589150	7647249	62.13	Active
748	3R	7647250	7775749	80.95	Null
749	3R	7775750	8045249	103.61	Null
750	3R	8045250	8175749	81.36	PcG
751	3R	8175750	8232249	61.55	Active
752	3R	8232250	8454649	97.19	Active
753	3R	8454650	8548849	72.99	Active
754	3R	8548850	8808149	102.29	Null
755	3R	8808150	8855749	58.13	Active
756	3R	8855750	8905449	58.98	PcG
757	3R	8905450	9084649	90.44	Null
758	3R	9084650	9097949	38	Active
759	3R	9097950	9190449	72.54	Null
760	3R	9190450	9207249	41.08	Null
761	3R	9207250	9227149	43.47	Active
762	3R	9227150	9261249	52.02	Null
763	3R	9261250	9470949	95.3	Null
764	3R	9470950	9510749	54.77	Active
765	3R	9510750	9538549	48.59	Active
766	3R	9538550	9608249	66.01	Null
767	3R	9608250	9664549	61.48	Null
768	3R	9664550	9783449	78.88	PcG
769	3R	9783450	9860049	68.12	Active
770	3R	9860050	9915149	61.04	Null
771	3R	9915150	10112949	93.46	Null
772	3R	10112950	10153249	54.99	Active
773	3R	10153250	10216849	64.03	Null
774	3R	10216850	10400749	91.22	Null
775	3R	10400750	10480749	69.12	Null
776	3R	10480750	10522449	55.62	Null
777	3R	10522450	10551249	49.17	Null
778	3R	10551250	10567449	40.59	Active
779	3R	10567450	10703149	82.43	Null
780	3R	10703150	10730349	48.24	Active
781	3R	10730350	10920849	92.3	Null
782	3R	10920850	10958549	53.79	Null
783	3R	10958550	11022949	64.3	Null
784	3R	11022950	11116849	72.91	Active
785	3R	11116850	11156649	54.77	Active
786	3R	11156650	11199549	56.15	Active
787	3R	11199550	11619449	120.12	Null
788	3R	11619450	11630949	36.21	Active
789	3R	11630950	11759749	81.01	Null
790	3R	11759750	11799849	54.9	Active
791	3R	11799850	11925049	80.25	PcG
792	3R	11925050	12007849	69.91	Null
793	3R	12007850	12032149	46.46	Active
794	3R	12032150	12086949	60.93	Active
795	3R	12086950	12175449	71.48	Active
796	3R	12175450	12259349	70.22	PcG
797	3R	12259350	12280849	44.6	Active
798	3R	12280850	12325649	56.97	Active
799	3R	12325650	12482749	86.55	PcG
800	3R	12482750	12625349	83.8	PcG
801	3R	12625350	12820349	93.02	PcG
802	3R	12820350	12867749	58.05	PcG
803	3R	12867750	12905749	53.93	Active
804	3R	12905750	13207749	107.62	Null
805	3R	13207750	13227849	43.61	Active
806	3R	13227850	13358949	81.49	Null
807	3R	13358950	13374149	39.73	Active
808	3R	13374150	13442049	65.44	PcG
809	3R	13442050	13506949	64.46	Null
810	3R	13506950	13544649	53.79	Active
811	3R	13544650	13619549	67.62	Null
812	3R	13619550	13638149	42.5	Active
813	3R	13638150	13989749	113.22	Null
814	3R	13989750	14024749	52.47	Active
815	3R	14024750	14069949	57.14	PcG
816	3R	14069950	14124649	60.89	Active
817	3R	14124650	14223049	74.06	PcG
818	3R	14223050	14239249	40.59	Active
819	3R	14239250	14396149	86.52	Null
820	3R	14396150	14567549	89.1	Null
821	3R	14567550	14587149	43.25	Active
822	3R	14587150	14730949	84.04	Null
823	3R	14730950	14755949	46.9	Active
824	3R	14755950	14808249	59.99	Null
825	3R	14808250	14849649	55.49	Active
826	3R	14849650	14921149	66.58	Active
827	3R	14921150	14973949	60.18	Null
828	3R	14973950	14990249	40.67	Active
829	3R	14990250	15051849	63.35	Null
830	3R	15051850	15469649	119.92	Null
831	3R	15469650	15672549	94.26	Null
832	3R	15672550	15735349	63.76	Active
833	3R	15735350	15833849	74.08	Null
834	3R	15833850	15863149	49.45	Active
835	3R	15863150	16076649	95.87	Null
836	3R	16076650	16157449	69.35	Active
837	3R	16157450	16382049	97.51	Null
838	3R	16382050	16401749	43.32	Active
839	3R	16401750	16419949	42.19	Active
840	3R	16419950	16561049	83.51	Null
841	3R	16561050	16642349	69.49	Null
842	3R	16642350	16675849	51.71	Active
843	3R	16675850	16775749	74.43	Null
844	3R	16775750	16894649	78.88	Null
845	3R	16894650	16922249	48.48	Active
846	3R	16922250	16954349	50.98	Active
847	3R	16954350	17007649	60.37	Active
848	3R	17007650	17048749	55.36	Active
849	3R	17048750	17121649	67.01	Active
850	3R	17121650	17175949	60.74	Null
851	3R	17175950	17203449	48.42	Active
852	3R	17203450	17346149	83.82	PcG
853	3R	17346150	17405949	62.73	PcG
854	3R	17405950	17447149	55.4	Null
855	3R	17447150	17488149	55.31	Null
856	3R	17488150	17602849	77.94	Null
857	3R	17602850	17647349	56.84	Null
858	3R	17647350	17688449	55.36	Null
859	3R	17688450	17715549	48.18	Active
860	3R	17715550	17845249	81.2	Null
861	3R	17845250	17865949	44.04	Active
862	3R	17865950	18180649	109.11	Null
863	3R	18180650	18272549	72.39	Active
864	3R	18272550	18295449	45.55	Active
865	3R	18295450	18409549	77.8	Null
866	3R	18409550	18577649	88.53	Active
867	3R	18577650	18939049	114.26	Null
868	3R	18939050	18983849	56.97	PcG
869	3R	18983850	19016649	51.35	PcG
870	3R	19016650	19041449	46.78	PcG
871	3R	19041450	19053349	36.62	Active
872	3R	19053350	19157949	75.58	PcG
873	3R	19157950	19172749	39.38	Null
874	3R	19172750	19185449	37.42	Active
875	3R	19185450	19360849	89.79	Null
876	3R	19360850	19505149	84.14	Null
877	3R	19505150	19549249	56.67	Null
878	3R	19549250	19646349	73.73	Active
879	3R	19646350	19717249	66.39	Null
880	3R	19717250	19748249	50.39	Null
881	3R	19748250	19821049	66.98	Active
882	3R	19821050	19857149	53.01	Null
883	3R	19857150	19883649	47.82	Active
884	3R	19883650	19933249	58.94	Null
885	3R	19933250	19995349	63.52	Active
886	3R	19995350	20056149	63.07	Active
887	3R	20056150	20185949	81.22	Active
888	3R	20185950	20343449	86.63	Null
889	3R	20343450	20369649	47.64	Active
890	3R	20369650	20412449	56.11	Null
891	3R	20412450	20451649	54.49	Null
892	3R	20451650	20488049	53.16	Active
893	3R	20488050	20677349	92.1	Null
894	3R	20677350	20743649	64.92	Active
895	3R	20743650	20771149	48.42	Active
896	3R	20771150	20849949	68.77	PcG
897	3R	20849950	20900149	59.17	Active
898	3R	20900150	20957449	61.84	PcG
899	3R	20957450	21019649	63.56	Null
900	3R	21019650	21072249	60.1	Null
901	3R	21072250	21091449	42.95	Active
902	3R	21091450	21297549	94.75	Null
903	3R	21297550	21319349	44.81	Active
904	3R	21319350	21473849	86.07	Null
905	3R	21473850	21512349	54.16	Active
906	3R	21512350	21714049	94.07	Null
907	3R	21714050	21808749	73.12	Null
908	3R	21808750	21867949	62.52	PcG
909	3R	21867950	21884449	40.84	Active
910	3R	21884450	21930549	57.52	PcG
911	3R	21930550	22086549	86.35	Null
912	3R	22086550	22360849	104.22	Null
913	3R	22360850	22391849	50.39	Null
914	3R	22391850	22690649	107.24	Null
915	3R	22690650	22705949	39.82	Active
916	3R	22705950	22772649	65.05	Null
917	3R	22772650	22788149	39.99	Null
918	3R	22788150	22815649	48.42	Active
919	3R	22815650	22977149	87.35	Null
920	3R	22977150	23052749	67.83	PcG
921	3R	23052750	23064749	36.72	Active
922	3R	23064750	23114949	59.17	Active
923	3R	23114950	23407449	106.48	Null
924	3R	23407450	23431349	46.2	Active
925	3R	23431350	23732749	107.55	Null
926	3R	23732750	23745949	37.91	Active
927	3R	23745950	23788749	56.11	Active
928	3R	23788750	24172149	116.53	Null
929	3R	24172150	24371549	93.71	Null
930	3R	24371550	24426549	61	PcG
931	3R	24426550	24460649	52.02	Null
932	3R	24460650	24499249	54.21	Null
933	3R	24499250	24635349	82.51	Null
934	3R	24635350	24670749	52.67	Active
935	3R	24670750	24713649	56.15	Null
936	3R	24713650	24851649	82.89	Null
937	3R	24851650	24888849	53.55	Active
938	3R	24888850	24976049	71.13	Active
939	3R	24976050	25076849	74.65	Active
940	3R	25076850	25304549	97.95	Null
941	3R	25304550	25315549	35.67	Active
942	3R	25315550	25329249	38.38	Active
943	3R	25329250	25416949	71.27	PcG
944	3R	25416950	25549049	81.69	PcG
945	3R	25549050	25575449	47.76	Active
946	3R	25575450	25683849	76.48	Active
947	3R	25683850	25847149	87.68	Active
948	3R	25847150	25884549	53.64	Active
949	3R	25884550	26032749	84.89	Null
950	3R	26032750	26250349	96.48	Null
951	3R	26250350	26426849	89.98	Null
952	3R	26426850	26614249	91.79	PcG
953	3R	26614250	26633649	43.1	Active
954	3R	26633650	26714949	69.49	PcG
955	3R	26714950	26886749	89.17	PcG
956	3R	26886750	27020549	82.04	Null
957	3R	27020550	27044949	46.52	Active
958	3R	27044950	27208749	87.77	Null
959	3R	27208750	27231049	45.15	Null
960	3R	27231050	27283949	60.22	Null
961	3R	27283950	27396349	77.41	Null
962	3R	27396350	27422949	47.88	Active
963	3R	27422950	27439249	40.67	Active
964	3R	27439250	27563449	80.03	Null
965	3R	27563450	27575149	36.41	Active
966	3R	27575150	27637949	63.76	Active
967	4	87250	162949	67.86	HP1_centromeric
968	4	162950	236049	67.07	HP1_centromeric
969	4	236050	325849	71.83	HP1_centromeric
970	4	325850	380249	60.78	HP1_centromeric
971	4	380250	395449	39.73	HP1_centromeric
972	4	395450	454649	62.52	HP1_centromeric
973	4	454650	506649	59.87	HP1_centromeric
974	4	506650	577949	66.51	HP1_centromeric
975	4	577950	630649	60.14	HP1_centromeric
976	4	630650	680049	58.86	HP1_centromeric
977	4	680050	717749	53.79	HP1_centromeric
978	4	717750	872949	86.2	HP1_centromeric
979	4	872950	888649	40.17	HP1_centromeric
980	4	888650	980349	72.33	HP1_centromeric
981	4	980350	1048249	65.44	HP1_centromeric
982	4	1048250	1081349	51.5	HP1_centromeric
983	4	1081350	1133349	59.87	HP1_centromeric
984	4	1133350	1220449	71.1	HP1_centromeric
985	4	1220450	1234749	38.93	HP1_centromeric
986	X	173850	425249	101.24	Null
987	X	425250	513049	71.29	PcG
988	X	513050	551249	54.02	Active
989	X	551250	658949	76.32	Null
990	X	658950	1129149	124.73	Null
991	X	1129150	1268749	83.21	Active
992	X	1268750	1293949	47.03	Active
993	X	1293950	1356849	63.79	Null
994	X	1356850	1375149	42.27	Active
995	X	1375150	1410649	52.72	Active
996	X	1410650	1558649	84.85	Null
997	X	1558650	1753549	93	Null
998	X	1753550	1971649	96.56	Active
999	X	1971650	2013749	55.8	Active
1000	X	2013750	2117549	75.39	Active
1001	X	2117550	2165549	58.3	Active
1002	X	2165550	2233549	65.47	Null
1003	X	2233550	2339549	75.91	PcG
1004	X	2339550	2480249	83.43	Null
1005	X	2480250	2529949	58.98	Active
1006	X	2529950	2636849	76.13	Active
1007	X	2636850	3027849	117.3	Null
1008	X	3027850	3068649	55.22	Null
1009	X	3068650	3375849	108.23	Null
1010	X	3375850	3565849	92.22	Null
1011	X	3565850	3830949	103.05	Null
1012	X	3830950	3863349	51.14	Active
1013	X	3863350	3999249	82.47	Null
1014	X	3999250	4216249	96.39	Null
1015	X	4216250	4424149	95.03	PcG
1016	X	4424150	4449349	47.03	Active
1017	X	4449350	4579349	81.26	PcG
1018	X	4579350	4804449	97.58	Null
1019	X	4804450	4977649	89.41	Null
1020	X	4977650	5182949	94.63	Null
1021	X	5182950	5314749	81.63	Active
1022	X	5314750	5507349	92.64	PcG
1023	X	5507350	5560249	60.22	Active
1024	X	5560250	5632049	66.67	Active
1025	X	5632050	5658949	48.06	Active
1026	X	5658950	5771349	77.41	Null
1027	X	5771350	5813449	55.8	Active
1028	X	5813450	5929349	78.21	PcG
1029	X	5929350	6118449	92.07	Null
1030	X	6118450	6195549	68.27	Active
1031	X	6195550	6241649	57.52	Null
1032	X	6241650	6268749	48.18	Active
1033	X	6268750	6416849	84.87	Null
1034	X	6416850	6549849	81.88	Null
1035	X	6549850	6591349	55.54	Active
1036	X	6591350	6636749	57.22	Null
1037	X	6636750	6698149	63.28	Active
1038	X	6698150	6770049	66.7	Active
1039	X	6770050	6908249	82.93	Null
1040	X	6908250	6992749	70.39	Null
1041	X	6992750	7005949	37.91	Active
1042	X	7005950	7181449	89.81	PcG
1043	X	7181450	7573449	117.4	Null
1044	X	7573450	7635649	63.56	Active
1045	X	7635650	7788249	85.72	Null
1046	X	7788250	7827649	54.58	Active
1047	X	7827650	7862849	52.57	Active
1048	X	7862850	7952249	71.72	Null
1049	X	7952250	8072649	79.21	Active
1050	X	8072650	8291549	96.67	Null
1051	X	8291550	8333049	55.54	Active
1052	X	8333050	8411449	68.65	Null
1053	X	8411450	8468549	61.77	Active
1054	X	8468550	8484949	40.75	Active
1055	X	8484950	8572349	71.19	PcG
1056	X	8572350	8616349	56.63	Active
1057	X	8616350	8799249	91.05	PcG
1058	X	8799250	8981349	90.92	Null
1059	X	8981350	9002749	44.53	Active
1060	X	9002750	9051149	58.46	Active
1061	X	9051150	9177949	80.59	Active
1062	X	9177950	9447349	103.6	Null
1063	X	9447350	9471949	46.65	Active
1064	X	9471950	9579949	76.39	Active
1065	X	9579950	9980449	118.24	Null
1066	X	9980450	10104849	80.08	Null
1067	X	10104850	10353449	100.86	Null
1068	X	10353450	10372349	42.73	Active
1069	X	10372350	10639549	103.32	Null
1070	X	10639550	10660849	44.46	Active
1071	X	10660850	10680649	43.39	Active
1072	X	10680650	11049349	115.02	Active
1073	X	11049350	11219549	88.89	Null
1074	X	11219550	11249149	49.62	Active
1075	X	11249150	11263449	38.93	Active
1076	X	11263450	11348549	70.56	Null
1077	X	11348550	11514249	88.1	Active
1078	X	11514250	11573849	62.66	Null
1079	X	11573850	11588849	39.56	Active
1080	X	11588850	11609349	43.9	Active
1081	X	11609350	11685349	67.95	Null
1082	X	11685350	11747449	63.52	Active
1083	X	11747450	11905449	86.72	Active
1084	X	11930050	12358149	120.89	Null
1085	X	12358150	12470449	77.39	Null
1086	X	12470450	12506749	53.11	Active
1087	X	12506750	12551549	56.97	Active
1088	X	12551550	12655649	75.46	HP1_centromeric
1089	X	12655650	12809449	85.94	Null
1090	X	12809450	13105649	106.93	Null
1091	X	13105650	13151749	57.52	Null
1092	X	13151750	13181349	49.62	HP1_centromeric
1093	X	13181350	13196649	39.82	Active
1094	X	13196650	13230749	52.02	Active
1095	X	13230750	13266849	53.01	Null
1096	X	13266850	13281649	39.38	Active
1097	X	13281650	13499749	96.56	Null
1098	X	13499750	13519249	43.17	Active
1099	X	13519250	13634449	78.05	Active
1100	X	13634450	13676449	55.76	Active
1101	X	13676450	14094749	119.96	Null
1102	X	14094750	14473649	116.07	Null
1103	X	14473650	14719749	100.52	Null
1104	X	14719750	14734749	39.56	Active
1105	X	14734750	14850849	78.25	Null
1106	X	14850850	14977749	80.61	Null
1107	X	14977750	15033049	61.11	Null
1108	X	15033050	15185849	85.76	Null
1109	X	15185850	15214149	48.88	Null
1110	X	15214150	15342849	80.99	Null
1111	X	15342850	15488249	84.35	Active
1112	X	15488250	15593149	75.65	Null
1113	X	15593150	15698349	75.72	Active
1114	X	15698350	15880749	90.97	Active
1115	X	15880750	15899849	42.88	Active
1116	X	15899850	15953249	60.4	Null
1117	X	15953250	15999749	57.68	Null
1118	X	15999750	16165249	88.07	PcG
1119	X	16165250	16178649	38.1	Active
1120	X	16178650	16316049	82.77	Active
1121	X	16316050	16342949	48.06	Active
1122	X	16342950	16442549	74.35	Null
1123	X	16442550	16531349	71.56	Active
1124	X	16531350	16646749	78.1	Active
1125	X	16646750	16679649	51.4	Null
1126	X	16679650	16772749	72.7	Active
1127	X	16772750	16837649	64.46	Active
1128	X	16837650	16863249	47.28	Active
1129	X	16863250	16971849	76.53	Null
1130	X	16971850	17001449	49.62	Null
1131	X	17001450	17179749	90.28	Null
1132	X	17179750	17197349	41.72	Null
1133	X	17197350	17521249	110.16	PcG
1134	X	17521250	17588849	65.34	Active
1135	X	17588850	17604449	40.08	Active
1136	X	17604450	17632549	48.77	Null
1137	X	17632550	17647049	39.11	Active
1138	X	17647050	17716749	66.01	PcG
1139	X	17716750	17798349	69.57	Active
1140	X	17798350	18133049	111.37	HP1_centromeric
1141	X	18133050	18215149	69.72	PcG
1142	X	18215150	18261749	57.72	Null
1143	X	18261750	18413049	85.47	Active
1144	X	18413050	18529949	78.43	PcG
1145	X	18529950	18550549	43.97	Active
1146	X	18550550	18673349	79.73	Null
1147	X	18673350	18736549	63.89	Active
1148	X	18736550	18793649	61.77	Active
1149	X	18793650	19170949	115.91	Null
1150	X	19170950	19372149	93.99	Null
1151	X	19372150	19389749	41.72	Active
1152	X	19389750	19596949	94.92	Active
1153	X	19596950	19639749	56.11	Active
1154	X	19639750	19658349	42.5	Active
1155	X	19658350	19744249	70.78	Null
1156	X	19760950	19852249	72.23	Null
1157	X	19852250	20054149	94.1	Null
1158	X	20054150	20070649	40.84	Active
1159	X	20070650	20261749	92.39	HP1_centromeric
1160	X	20261750	20380649	78.88	Active
1161	X	20380650	20397149	40.84	Active
1162	X	20397150	20630449	98.75	PcG
1163	X	20630450	20899749	103.59	Null
1164	X	20899750	20926249	47.82	Active
1165	X	20926250	21193949	103.38	Null
1166	X	21193950	21244349	59.25	Active
1167	X	21244350	21473449	98.15	HP1_centromeric
1168	X	21473450	21843249	115.14	HP1_centromeric
1169	X	21843250	21889749	57.68	Active
HET	2L	NA	NA	242.79	NA
HET	2R	NA	NA	307.77	NA
HET	3L	NA	NA	279.06	NA
HET	3R	NA	NA	279.06	NA
HET	4	NA	NA	201.78	NA
HET	X	NA	NA	375.64	NA
CEN	2	NA	NA	129.53	NA
CEN	3	NA	NA	129.53	NA
CEN	4	NA	NA	74.34	NA
CEN	X	NA	NA	138.39	NA
Nucleolus	NA	NA	NA	333.33	NA
